# Supplementary material for: Proposed criteria for nevoid basal cell carcinoma syndrome in children assessed using statistical optimization
Source: Sci Rep. 2021 Oct 5;11:19791. doi: 10.1038/s41598-021-98752-9 (PMC8492651; doi:10.1038/s41598-021-98752-9)
Supplement: Supplementary file 4 — Supplementary Information 4. [file 41598_2021_98752_MOESM4_ESM.xlsx]

## Sheet: Sheet 1
studyid	HP:0001511	HP:0001520	HP:0001562	HP:0001561	HP:0000252	HP:0001909	HP:0000175	HP:0410030	HP:0011069	HP:0000695	HP:0000589	HP:0000568	HP:0007663	HP:0100702	HP:0002308	HP:0045005	HP:0002126	HP:0001638	HP:0000104	HP:0000028	HP:0000772	HP:0000925	HP:0010442	HP:0001159	HP:0001977	HP:0000729	HP:0000316	HP:0000256	HP:0004322	HP:0000098	HP:0001508	HP:0002885	HP:0002671	HP:0002860	HP:0002861	HP:0009730	HP:0010610	HP:0010603	HP:0000486	HP:0000518	HP:0000501	HP:0000365	HP:0005462	HP:0002119	HP:0001250	HP:0100022	HP:0000107	HP:0001892	HP:0000716
	Intrauterine growth retardation	Large for gestational age	Oligohydramnios	Polyhydramnios	Microcephaly	Leukemia	Cleft palate	Cleft Lip	Increased number of teeth	Natal tooth	Coloboma	Microphthalmia	Reduced visual acuity	Arachnoid cyst	Arnold-Chiari malformation	Neural tube defect	Polymicrogyria	Cardiomyopathy	Renal agenesis	Cryptorchidism	Abnormality of the ribs	Abnormality of the vertebral column	Polydactyly	Syndactyly	Abnormal thrombosis	Autistic behavior	Hypertelorism	Macrocephaly	Short stature	Tall stature	Failure to thrive	Medulloblastoma	Basal cell carcinoma	Squamous cell carcinoma	Melanoma	Rhabdomyoma	Palmar pits	Odontogenic keratocysts of the jaw	Strabismus	Cataract	Glaucoma	Hearing impairment	Calcification of falx cerebri	Ventriculomegaly	Seizures	Abnormality of movement	Renal cyst	Abnormal bleeding	Depression
41	FALSE	TRUE	FALSE	FALSE	FALSE	FALSE	FALSE	FALSE	FALSE	FALSE	FALSE	FALSE	FALSE	FALSE	FALSE	FALSE	FALSE		FALSE	FALSE	TRUE	TRUE	FALSE	FALSE		TRUE	FALSE	1		60			136	216			97	216	120			-1	14	14
8	FALSE	FALSE	FALSE	FALSE	FALSE	FALSE	TRUE	FALSE	FALSE	FALSE	FALSE	FALSE	TRUE	FALSE	FALSE	FALSE	FALSE		FALSE	FALSE	FALSE	TRUE	FALSE	FALSE		FALSE	FALSE	-1				15				7						18
70	FALSE	FALSE	FALSE	FALSE	FALSE	FALSE	FALSE	FALSE	FALSE	FALSE	TRUE	FALSE	FALSE	FALSE	FALSE	FALSE	TRUE		FALSE	FALSE	FALSE	FALSE	FALSE	FALSE		FALSE	FALSE	4			18	10							15			20		-1
24	FALSE	FALSE	FALSE	FALSE	FALSE	FALSE	FALSE	FALSE	FALSE	FALSE	FALSE	FALSE	FALSE	FALSE	FALSE	FALSE	FALSE		FALSE	FALSE	FALSE	FALSE	FALSE	FALSE		FALSE	FALSE	1		3			36				10		24						15
47	FALSE	FALSE	FALSE	FALSE	FALSE	FALSE	FALSE	TRUE	FALSE	FALSE	FALSE	FALSE	TRUE	FALSE	FALSE	TRUE	FALSE		FALSE	FALSE	FALSE	FALSE	FALSE	FALSE		FALSE	FALSE	3			2		216					120	12			216	216		216
15	FALSE	FALSE	FALSE	FALSE	FALSE	FALSE	FALSE	FALSE	FALSE	FALSE	FALSE	FALSE	TRUE	FALSE	FALSE	FALSE	FALSE		FALSE	FALSE	TRUE	FALSE	FALSE	TRUE		FALSE	FALSE	0		24			216				72	120					216						216
49	FALSE	FALSE	FALSE	FALSE	FALSE	FALSE	FALSE	FALSE	FALSE	FALSE	FALSE	FALSE	FALSE	FALSE	FALSE	FALSE	FALSE		FALSE	FALSE	FALSE	FALSE	FALSE	FALSE		FALSE	FALSE						120				120	120	24
13	FALSE	FALSE	FALSE	FALSE	FALSE	FALSE	FALSE	FALSE	FALSE	FALSE	FALSE	FALSE	TRUE	FALSE	FALSE	FALSE	FALSE		FALSE	TRUE	TRUE	FALSE	FALSE	FALSE		FALSE	FALSE			0			102				3	100		216				2
79	FALSE	FALSE	FALSE	FALSE	FALSE	FALSE	TRUE	TRUE	FALSE	FALSE	FALSE	FALSE	FALSE	FALSE	FALSE	FALSE	FALSE		TRUE	FALSE	FALSE	FALSE	FALSE	FALSE		FALSE	FALSE	0			11		132				132	120										84
17	FALSE	FALSE	FALSE	FALSE	FALSE	FALSE	FALSE	FALSE	FALSE	FALSE	FALSE	FALSE	FALSE	FALSE	FALSE	FALSE	FALSE		TRUE	FALSE	TRUE	FALSE	FALSE	FALSE		FALSE	FALSE	-1		-1							132	121	6				132
53	FALSE	FALSE	FALSE	FALSE	FALSE	FALSE	FALSE	FALSE	FALSE	FALSE	FALSE	FALSE	FALSE	FALSE	FALSE	FALSE	FALSE		TRUE	FALSE	TRUE	FALSE	FALSE	FALSE		FALSE	TRUE	0									144	144
68	FALSE	FALSE	FALSE	FALSE	FALSE	FALSE	FALSE	FALSE	FALSE	FALSE	FALSE	FALSE	FALSE	FALSE	FALSE	FALSE	FALSE		FALSE	FALSE	FALSE	FALSE	FALSE	TRUE		FALSE	FALSE						144				144	156					156
25	FALSE	TRUE	FALSE	FALSE	FALSE	FALSE	FALSE	FALSE	FALSE	FALSE	FALSE	FALSE	FALSE	FALSE	FALSE	FALSE	FALSE		FALSE	FALSE	TRUE	FALSE	FALSE	FALSE		FALSE	FALSE	0		0			132				48	132										216	216
55	FALSE	FALSE	FALSE	FALSE	FALSE	FALSE	FALSE	FALSE	FALSE	TRUE	FALSE	FALSE	FALSE	FALSE	FALSE	FALSE	FALSE		FALSE	FALSE	FALSE	FALSE	TRUE	FALSE		FALSE	FALSE	-1		-1							147	147					147
30	FALSE	FALSE	FALSE	FALSE	FALSE	FALSE	FALSE	FALSE	FALSE	FALSE	FALSE	FALSE	FALSE	FALSE	FALSE	FALSE	FALSE		FALSE	FALSE	FALSE	FALSE	FALSE	FALSE		FALSE	FALSE	-1		-1			168				168	168
9	FALSE	FALSE	FALSE	FALSE	FALSE	FALSE	TRUE	TRUE	FALSE	FALSE	TRUE	TRUE	FALSE	FALSE	FALSE	FALSE	FALSE		FALSE	FALSE	TRUE	FALSE	FALSE	FALSE		FALSE	FALSE			60			205				192	204	-1	-1	216
39	FALSE	FALSE	FALSE	FALSE	FALSE	FALSE	FALSE	FALSE	FALSE	FALSE	FALSE	FALSE	FALSE	FALSE	FALSE	FALSE	FALSE		FALSE	FALSE	FALSE	FALSE	FALSE	FALSE		FALSE	FALSE
48	FALSE	FALSE	FALSE	FALSE	FALSE	FALSE	FALSE	FALSE	FALSE	TRUE	FALSE	FALSE	TRUE	FALSE	FALSE	FALSE	FALSE		FALSE	FALSE	FALSE	FALSE	FALSE	FALSE		FALSE	FALSE	6					174					200					188	6
46	FALSE	FALSE	FALSE	FALSE	FALSE	FALSE	FALSE	FALSE	FALSE	FALSE	FALSE	FALSE	FALSE	FALSE	FALSE	FALSE	FALSE		FALSE	FALSE	TRUE	FALSE	FALSE	FALSE	207	FALSE	FALSE	-1					192	216			171					0	174				183	159
50	FALSE	FALSE	FALSE	FALSE	FALSE	FALSE	FALSE	TRUE	FALSE	FALSE	FALSE	FALSE	FALSE	FALSE	FALSE	FALSE	FALSE	216	FALSE	FALSE	FALSE	FALSE	FALSE	FALSE		FALSE	FALSE						216				193	84					216		216				216
29	FALSE	FALSE	FALSE	FALSE	FALSE	FALSE	FALSE	FALSE	FALSE	FALSE	FALSE	FALSE	FALSE	FALSE	FALSE	FALSE	FALSE		FALSE	FALSE	FALSE	FALSE	FALSE	FALSE		FALSE	FALSE
11	FALSE	FALSE	FALSE	FALSE	FALSE	FALSE	FALSE	FALSE	FALSE	FALSE	FALSE	FALSE	FALSE	FALSE	FALSE	TRUE	FALSE		TRUE	FALSE	TRUE	TRUE	FALSE	FALSE		FALSE	FALSE	-1		0			72				60	120		216	216						216
67	FALSE	FALSE	FALSE	FALSE	FALSE	FALSE	FALSE	FALSE	FALSE	FALSE	FALSE	FALSE	FALSE	FALSE	FALSE	FALSE	FALSE		FALSE	FALSE	TRUE	FALSE	FALSE	FALSE		FALSE	FALSE	-1					-1				0	116	-1					-1
36	FALSE	FALSE	FALSE	FALSE	FALSE	FALSE	FALSE	FALSE	FALSE	FALSE	FALSE	FALSE	FALSE	FALSE	TRUE	FALSE	FALSE		FALSE	FALSE	TRUE	FALSE	FALSE	FALSE		FALSE	FALSE	-1					85				89	80					0
57	FALSE	FALSE	FALSE	FALSE	FALSE	FALSE	FALSE	FALSE	FALSE	FALSE	FALSE	TRUE	FALSE	FALSE	FALSE	FALSE	FALSE		FALSE	FALSE	FALSE	FALSE	FALSE	FALSE		FALSE	FALSE	-1					216	216			57	216					216						202
52	FALSE	FALSE	FALSE	FALSE	FALSE	FALSE	FALSE	FALSE	FALSE	FALSE	FALSE	FALSE	FALSE	FALSE	FALSE	FALSE	FALSE		FALSE	FALSE	FALSE	FALSE	FALSE	FALSE		FALSE	FALSE						216				84	84											216
44	FALSE	FALSE	FALSE	FALSE	FALSE	FALSE	FALSE	FALSE	FALSE	FALSE	FALSE	FALSE	TRUE	FALSE	FALSE	FALSE	FALSE		FALSE	FALSE	FALSE	FALSE	FALSE	FALSE		FALSE	FALSE	-1					24				24	90	4										132
77	FALSE	FALSE	FALSE	FALSE	FALSE	FALSE	FALSE	FALSE	FALSE	FALSE	FALSE	FALSE	FALSE	FALSE	FALSE	FALSE	FALSE		FALSE	FALSE	FALSE	FALSE	FALSE	FALSE		FALSE	FALSE	4	181			5	85				84	84	6						169				180
31	FALSE	FALSE	FALSE	FALSE	FALSE	FALSE	FALSE	FALSE	FALSE	FALSE	FALSE	FALSE	FALSE	FALSE	FALSE	FALSE	FALSE		FALSE	FALSE	TRUE	FALSE	FALSE	FALSE		FALSE	FALSE	0					24					90
23	FALSE	FALSE	FALSE	FALSE	FALSE	FALSE	FALSE	FALSE	FALSE	FALSE	FALSE	FALSE	FALSE	FALSE	TRUE	FALSE	FALSE		TRUE	FALSE	TRUE	FALSE	FALSE	TRUE		FALSE	FALSE										12	60
37	FALSE	FALSE	FALSE	FALSE	FALSE	FALSE	FALSE	FALSE	FALSE	FALSE	FALSE	FALSE	FALSE	FALSE	FALSE	FALSE	FALSE		FALSE	FALSE	FALSE	FALSE	FALSE	FALSE		FALSE	FALSE	10					114				84	114
54	FALSE	FALSE	FALSE	FALSE	FALSE	FALSE	FALSE	FALSE	FALSE	FALSE	FALSE	FALSE	FALSE	FALSE	FALSE	FALSE	FALSE		FALSE	FALSE	TRUE	FALSE	FALSE	FALSE		FALSE	FALSE						216	216				60
28	FALSE	FALSE	FALSE	FALSE	FALSE	FALSE	FALSE	FALSE	FALSE	FALSE	FALSE	FALSE	FALSE	FALSE	FALSE	FALSE	FALSE		FALSE	FALSE	FALSE	FALSE	FALSE	FALSE		FALSE	FALSE
19	FALSE	FALSE	FALSE	FALSE	FALSE	FALSE	FALSE	FALSE	FALSE	FALSE	FALSE	FALSE	FALSE	FALSE	FALSE	FALSE	FALSE		FALSE	FALSE	FALSE	FALSE	FALSE	FALSE		FALSE	FALSE						216						150								216
20	FALSE	FALSE	FALSE	FALSE	FALSE	FALSE	FALSE	FALSE	FALSE	FALSE	FALSE	FALSE	FALSE	FALSE	FALSE	FALSE	FALSE		FALSE	FALSE	TRUE	FALSE	FALSE	TRUE		FALSE	FALSE						216				201	160		216
43	FALSE	FALSE	FALSE	FALSE	FALSE	FALSE	FALSE	FALSE	FALSE	FALSE	FALSE	FALSE	FALSE	FALSE	FALSE	FALSE	FALSE		FALSE	FALSE	FALSE	FALSE	FALSE	FALSE		FALSE	FALSE						170				177	209
63	FALSE	FALSE	FALSE	FALSE	FALSE	FALSE	FALSE	FALSE	FALSE	FALSE	FALSE	FALSE	FALSE	FALSE	FALSE	FALSE	FALSE		FALSE	FALSE	TRUE	FALSE	FALSE	FALSE		FALSE	FALSE	0		192			216				0	205			216
33	FALSE	FALSE	FALSE	FALSE	FALSE	FALSE	FALSE	FALSE	FALSE	FALSE	FALSE	FALSE	FALSE	FALSE	FALSE	FALSE	FALSE		FALSE	FALSE	FALSE	FALSE	FALSE	FALSE		FALSE	FALSE
78	FALSE	FALSE	FALSE	FALSE	FALSE	FALSE	FALSE	FALSE	FALSE	FALSE	FALSE	FALSE	FALSE	FALSE	FALSE	FALSE	FALSE		FALSE	FALSE	TRUE	FALSE	FALSE	FALSE		FALSE	FALSE	0					216										216
35	FALSE	FALSE	FALSE	FALSE	FALSE	FALSE	FALSE	FALSE	FALSE	FALSE	FALSE	FALSE	FALSE	FALSE	FALSE	FALSE	FALSE		FALSE	FALSE	TRUE	FALSE	FALSE	FALSE		FALSE	FALSE			36			168	216			204	197											216
62	TRUE	FALSE	FALSE	FALSE	FALSE	FALSE	FALSE	FALSE	TRUE	FALSE	FALSE	FALSE	TRUE	FALSE	FALSE	FALSE	FALSE		FALSE	FALSE	TRUE	FALSE	FALSE	FALSE		FALSE	FALSE				-1				216				-1				-1				216	216
59	FALSE	FALSE	FALSE	FALSE	FALSE	FALSE	FALSE	FALSE	FALSE	FALSE	FALSE	FALSE	FALSE	FALSE	FALSE	FALSE	FALSE		FALSE	FALSE	FALSE	TRUE	FALSE	FALSE		FALSE	FALSE	-1	144				216				60	216	120				216			216		60	108
22	FALSE	FALSE	FALSE	FALSE	FALSE	FALSE	FALSE	FALSE	FALSE	FALSE	FALSE	FALSE	FALSE	FALSE	FALSE	FALSE	FALSE		FALSE	FALSE	FALSE	FALSE	FALSE	FALSE		FALSE	FALSE			36			216				24	84
71	FALSE	FALSE	FALSE	FALSE	FALSE	FALSE	FALSE	FALSE	TRUE	FALSE	FALSE	FALSE	TRUE	FALSE	FALSE	FALSE	FALSE	216	FALSE	FALSE	TRUE	FALSE	FALSE	TRUE		FALSE	FALSE						216				216	120	96	216		216							216
69	FALSE	FALSE	FALSE	FALSE	FALSE	FALSE	FALSE	FALSE	FALSE	FALSE	FALSE	FALSE	TRUE	FALSE	FALSE	FALSE	FALSE		FALSE	FALSE	FALSE	FALSE	FALSE	FALSE		FALSE	FALSE	-1
18	FALSE	FALSE	FALSE	FALSE	FALSE	FALSE	FALSE	FALSE	FALSE	FALSE	FALSE	FALSE	FALSE	FALSE	FALSE	FALSE	FALSE		FALSE	FALSE	FALSE	FALSE	FALSE	FALSE		FALSE	FALSE
27	FALSE	FALSE	FALSE	FALSE	FALSE	FALSE	FALSE	FALSE	FALSE	FALSE	FALSE	FALSE	FALSE	FALSE	FALSE	FALSE	FALSE		FALSE	FALSE	FALSE	FALSE	FALSE	FALSE		FALSE	FALSE
45	FALSE	FALSE	FALSE	FALSE	FALSE	FALSE	FALSE	FALSE	FALSE	FALSE	FALSE	FALSE	FALSE	FALSE	FALSE	FALSE	FALSE		FALSE	FALSE	FALSE	FALSE	FALSE	FALSE		FALSE	FALSE
[truncated: 4 more columns]
