# Supplementary material for: Proposed criteria for nevoid basal cell carcinoma syndrome in children assessed using statistical optimization
Source: Sci Rep. 2021 Oct 5;11:19791. doi: 10.1038/s41598-021-98752-9 (PMC8492651; doi:10.1038/s41598-021-98752-9)
Supplement: Supplementary file 5 — Supplementary Information 5. [file 41598_2021_98752_MOESM5_ESM.xlsx]

## Sheet: Supplement 2
Rank	MIM	Resnik	Phenotype
1	137245	3.44917	137245 GASTRIC LYMPHOMA, PRIMARY
2	605462	3.32884	BASAL CELL CARCINOMA, SUSCEPTIBILITY TO, 1; BCC1
3	162260	2.81256	NEUROFIBROMATOSIS, TYPE III, MIXED CENTRAL AND PERIPHERAL
4	175100	2.77915	FAMILIAL ADENOMATOUS POLYPOSIS 1; FAP1
5	304050	2.7659	AICARDI SYNDROME; AIC
6	162200	2.72893	NEUROFIBROMATOSIS, TYPE I
7	618267	2.72328	EPIDERMODYSPLASIA VERRUCIFORMIS, SUSCEPTIBILITY TO, 3; EV3
8	182200	2.6762	SELLA TURCICA, BRIDGED
9	610069	2.64588	#610069 POLYPOSIS SYNDROME, HEREDITARY MIXED, 2; HMPS2
10	194190	2.57518	#194190 WOLF-HIRSCHHORN SYNDROME; WHS;;CHROMOSOME 4p16.3 DELETION SYNDROME;;PITT-ROGERS-DANKS SYNDROME; PRDS;;PITT SYNDROME
11	166970	2.54872	OVARIAN FIBROMATA
12	606864	2.53228	CARNEY-STRATAKIS SYNDROME
13	312870	2.51709	SIMPSON-GOLABI-BEHMEL SYNDROME, TYPE 1
14	193500	2.51566	WAARDENBURG SYNDROME, TYPE 1; WS1
15	613029	2.49906	GLIOMA SUSCEPTIBILITY 3
16	613244	2.49561	#613244 COLORECTAL CANCER, HEREDITARY NONPOLYPOSIS, TYPE 8; HNPCC8
17	615619	2.49561	CHOLANGIOCARCINOMA
18	616806	2.48986	WILMS TUMOR 6
19	158320	2.48764	MUIR-TORRE SYNDROME; MRTES
20	191100	2.48219	TUBEROUS SCLEROSIS
21	613254	2.47785	TUBEROUS SCLEROSIS 2; TSC2
22	162270	2.47562	NEUROFIBROMATOSIS, TYPE IV, OF RICCARDI
23	613702	2.47135	#613702 KLIPPEL-FEIL SYNDROME 3, AUTOSOMAL DOMINANT; KFS3
24	609322	2.44862	#609322 RHABDOID TUMOR PREDISPOSITION SYNDROME 1; RTPS1;;BRAIN TUMOR, POSTERIOR FOSSA, OF INFANCY, FAMILIALMALIGNANT RHABDOID TUMOR, SOMATIC, INCLUDED;;RHABDOID TUMOR, INCLUDED; RDT, INCLUDED;;TERATOID TUMOR, ATYPICAL, INCLUDED;;AT/RT, INCLUDED
25	601200	2.44457	PLEUROPULMONARY BLASTOMA
26	609265	2.41824	#609265 LI-FRAUMENI SYNDROME 2; LFS2
27	269150	2.40195	SCHINZEL-GIEDION MIDFACE-RETRACTION SYNDROME
28	609993	2.39651	OSTEOSCLEROSIS - ICHTHYOSIS - PREMATURE OVARIAN FAILURE
29	305600	2.39595	FOCAL DERMAL HYPOPLASIA; FDH
30	261540	2.38335	PETERS-PLUS SYNDROME; PTRPLS
31	268400	2.37528	Rothmund-Thomson syndrome
32	614337	2.37497	#614337 COLORECTAL CANCER, HEREDITARY NONPOLYPOSIS, TYPE 4; HNPCC4
33	609945	2.35864	609945 BRACHYPHALANGY, POLYDACTYLY, AND TIBIAL APLASIA/HYPOPLASIA
34	119600	2.35588	#119600 CLEIDOCRANIAL DYSPLASIA; CCD;;CLEIDOCRANIAL DYSOSTOSIS; CLCDCLEIDOCRANIAL DYSPLASIA, FORME FRUSTE, WITH BRACHYDACTYLY, INCLUDED;;CLEIDOCRANIAL DYSPLASIA, FORME FRUSTE, DENTAL ANOMALIES ONLY, INCLUDED
35	180849	2.34774	RUBINSTEIN-TAYBI SYNDROME 1; RSTS1
36	218600	2.34763	#218600 BALLER-GEROLD SYNDROME; BGS;;CRANIOSYNOSTOSIS WITH RADIAL DEFECTS;;CRANIOSYNOSTOSIS-RADIAL APLASIA SYNDROME
37	120400	2.33874	120400 COLOBOMA OF MACULA WITH TYPE B BRACHYDACTYLY;;APICAL DYSTROPHY;;SORSBY SYNDROME
38	615108	2.33692	COWDEN SYNDROME 5; CWS5
39	615109	2.33692	COWDEN SYNDROME 6; CWS6
40	268310	2.32558	#268310 ROBINOW SYNDROME, AUTOSOMAL RECESSIVE; RRS;;COSTOVERTEBRAL SEGMENTATION DEFECT WITH MESOMELIA, FORMERLY;;COVESDEM SYNDROME, FORMERLYROBINOW SYNDROME, AUTOSOMAL RECESSIVE, WITH APLASIA/HYPOPLASIA OFPHALANGES AND METACARPALS/METATARSALS, INCLUDED;;ROBINOW SYNDROME, AUTOSOMAL RECESSIVE, WITH BRACHY-SYN-POLYDACTYLY,INCLUDED
41	276300	2.32073	MISMATCH REPAIR CANCER SYNDROME; MMRCS
42	609566	2.315	PARIETAL FORAMINA 3; PFM3
43	613675	2.31322	CHROMOSOME 17Q11.2 DELETION SYNDROME, 1.4-MB
44	151100	2.30971	#151100 LEOPARD SYNDROME 1;;LENTIGINOSIS, CARDIOMYOPATHIC;;MULTIPLE LENTIGINES SYNDROME
45	113620	2.30267	BRANCHIOOCULOFACIAL SYNDROME
46	101200	2.29996	#101200 APERT SYNDROME;;ACROCEPHALOSYNDACTYLY, TYPE I; ACS1;;ACS IAPERT-CROUZON DISEASE, INCLUDED;;ACROCEPHALOSYNDACTYLY, TYPE II, INCLUDED;;ACS II, INCLUDED;;VOGT CEPHALODACTYLY, INCLUDED
47	271665	2.29794	SPONDYLOMETAEPIPHYSEAL DYSPLASIA, SHORT LIMB-HAND TYPE
48	617100	2.29076	FAMILIAL ADENOMATOUS POLYPOSIS 4; FAP4
49	311200	2.28892	OROFACIODIGITAL SYNDROME I; OFD1
50	105650	2.28518	DIAMOND-BLACKFAN ANEMIA
51	603688	2.28229	#603688 PROSTATE CANCER/BRAIN CANCER SUSCEPTIBILITY;;PCBC;;CAPB
52	158350	2.27906	#158350 COWDEN SYNDROME 1; CWS1;;CS; CD;;MULTIPLE HAMARTOMA SYNDROME; MHAMDYSPLASTIC GANGLIOCYTOMA OF THE CEREBELLUM, INCLUDED;;CEREBELLOPARENCHYMAL DISORDER VI, INCLUDED; CPD6, INCLUDED;;CEREBELLAR GRANULE CELL HYPERTROPHY AND MEGALENCEPHALY, INCLUDED;;LHERMITTE-DUCLOS DISEASE, INCLUDED; LDD, INCLUDED;;PROTEUS-LIKE SYNDROME, INCLUDED
53	223800	2.27887	DYGGVE-MELCHIOR-CLAUSEN DISEASE
54	206900	2.27787	MICROPHTHALMIA, SYNDROMIC 3
55	263520	2.27435	SHORT-RIB THORACIC DYSPLASIA 6 WITH OR WITHOUT POLYDACTYLY; SRTD6
56	276820	2.27419	#276820 ULNA AND FIBULA, ABSENCE OF, WITH SEVERE LIMB DEFICIENCY;;LIMB/PELVIS-HYPOPLASIA/APLASIA SYNDROME; LPHAS;;AL-AWADI/RAAS-ROTHSCHILD SYNDROME; AARRS;;SCHINZEL PHOCOMELIA SYNDROME
57	184400	2.26257	SPRENGEL DEFORMITY
58	150250	2.25023	#150250 LARSEN SYNDROME; LRS
59	306980	2.24793	HIRSCHSPRUNG DISEASE WITH TYPE D BRACHYDACTYLY
60	617866	2.24243	SHORT-RIB THORACIC DYSPLASIA 18 WITH POLYDACTYLY; SRTD18
61	601829	2.24225	ACROFACIAL DYSOSTOSIS, PALAGONIA TYPE
62	135100	2.24105	FIBRODYSPLASIA OSSIFICANS PROGRESSIVA; FOP
63	102510	2.24066	ACROPECTOROVERTEBRAL DYSPLASIA, F-FORM OF
64	608837	2.24034	#608837 CARNEY COMPLEX VARIANT
65	617626	2.23901	FIBROMATOSIS, GINGIVAL, 5; GINGF5
66	136760	2.23639	FRONTONASAL DYSPLASIA 1; FND1
67	612591	2.23635	COLORECTAL CANCER, SUSCEPTIBILITY TO, 10; CRCS10
68	134780	2.2351	134780 FEMORAL-FACIAL SYNDROME; FFS;;FEMORAL HYPOPLASIA-UNUSUAL FACIES SYNDROME; FHUFS
69	114620	2.23458	CRANIOFACIOFRONTODIGITAL SYNDROME
70	101400	2.23095	#101400 SAETHRE-CHOTZEN SYNDROME; SCS;;ACROCEPHALOSYNDACTYLY, TYPE III; ACS3;;ACS III;;CHOTZEN SYNDROME;;ACROCEPHALY, SKULL ASYMMETRY, AND MILD SYNDACTYLYSAETHRE-CHOTZEN SYNDROME WITH EYELID ANOMALIES, INCLUDED;;BLEPHAROPHIMOSIS, EPICANTHUS INVERSUS, AND PTOSIS 3, FORMERLY, INCLUDED;BPES3, FORMERLY, INCLUDED
71	245600	2.22733	MULTIPLE JOINT DISLOCATIONS, SHORT STATURE, AND CRANIOFACIAL DYSMORPHISM WITH OR WITHOUT CONGENITAL HEART DEFECTS
72	214800	2.22503	CHARGE SYNDROME
73	300244	2.22392	TERMINAL OSSEOUS DYSPLASIA; TOD
74	612229	2.22278	COLORECTAL CANCER, SUSCEPTIBILITY TO, 3
75	610017	2.21823	MULTIPLE SYNOSTOSES SYNDROME 2
76	135900	2.21601	COFFIN-SIRIS SYNDROME 1
77	271700	2.21385	SPONDYLOPERIPHERAL DYSPLASIA
78	130720	2.21312	LATERAL MENINGOCELE SYNDROME
79	614701	2.21019	#614701 CORNELIA DE LANGE SYNDROME 4; CDLS4
80	304110	2.20874	CRANIOFRONTONASAL SYNDROME; CFNS
81	234100	2.20745	HALLERMANN-STREIFF SYNDROME; HSS
82	176920	2.20525	PROTEUS SYNDROME
83	154700	2.20498	MARFAN SYNDROME; MFS
84	224690	2.20398	MEIER-GORLIN SYNDROME 1; MGORS1
85	137215	2.20208	#137215 GASTRIC CANCER, HEREDITARY DIFFUSE; HDGC;;GASTRIC CANCER, FAMILIAL DIFFUSEGASTRIC CANCER, FAMILIAL DIFFUSE, AND CLEFT LIP WITH OR WITHOUT CLEFTPALATE, INCLUDED
86	617925	2.19819	SHORT-RIB THORACIC DYSPLASIA 20 WITH POLYDACTYLY; SRTD20
87	155145	2.19695	CLEFT, MEDIAN, OF UPPER LIP WITH POLYPS OF FACIAL SKIN AND NASAL MUCOSA
88	305620	2.19458	FRONTOMETAPHYSEAL DYSPLASIA
89	304120	2.19373	#304120 OTOPALATODIGITAL SYNDROME, TYPE II; OPD2;;OPD II SYNDROME;;OPD SYNDROME 2;;CRANIOORODIGITAL SYNDROME;;FACIOPALATOOSSEOUS SYNDROME; FPO
90	143095	2.1924	SPONDYLOEPIPHYSEAL DYSPLASIA WITH CONGENITAL JOINT DISLOCATIONS
91	120500	2.19152	COMMISSURAL LIP PITS
92	305450	2.19073	#305450 OPITZ-KAVEGGIA SYNDROME; OKS;;FG SYNDROME 1; FGS1;;FG SYNDROME; FGS;;MENTAL RETARDATION, LARGE HEAD, IMPERFORATE ANUS, CONGENITAL HYPOTONIA,AND PARTIAL AGENESIS OF CORPUS CALLOSUM;;KELLER SYNDROME
93	614327	2.19024	TUMOR PREDISPOSITION SYNDROME; TPDS
94	268850	2.18929	RICHIERI-COSTA/GUION-ALMEIDA SYNDROME
95	311300	2.18899	#311300 OTOPALATODIGITAL SYNDROME, TYPE I; OPD1;;OPD I SYNDROME;;OPD SYNDROME 1OTOPALATODIGITAL SPECTRUM DISORDER, INCLUDED;;FRONTOOTOPALATODIGITAL OSTEODYSPLASIA, INCLUDED
96	607326	2.18884	#607326 SMITH-MCCORT DYSPLASIA 1; SMC1;;SMC
97	304150	2.18669	#304150 OCCIPITAL HORN SYNDROME; OHS;;CUTIS LAXA, X-LINKED, FORMERLY;;EHLERS-DANLOS SYNDROME, OCCIPITAL HORN TYPE, FORMERLY;;EDS IX, FORMERLY;;EDS9, FORMERLY
98	190440	2.18652	#190440 TRIGONOCEPHALY 1; TRIGNO1;;CRANIOSYNOSTOSIS, METOPIC
99	601321	2.18516	NEUROFIBROMATOSIS-NOONAN SYNDROME; NFNS
100	200990	2.17546	ACROCALLOSAL SYNDROME; ACLS
101	253200	2.17504	MUCOPOLYSACCHARIDOSIS, TYPE VI; MPS6
102	610832	2.17501	#610832 FANCONI ANEMIA, COMPLEMENTATION GROUP N; FANCN
103	101800	2.17388	#101800 ACRODYSOSTOSIS 1, WITH OR WITHOUT HORMONE RESISTANCE; ACRDYS1;;ADOHR
104	118651	2.17379	%118651 CHONDRODYSPLASIA PUNCTATA, TIBIA-METACARPAL TYPE;;CHONDRODYSPLASIA PUNCTATA, MT TYPE
105	309800	2.17355	MICROPHTHALMIA, SYNDROMIC 1
106	184705	2.17352	184705 STEINFELD SYNDROME
107	608328	2.17348	WEILL-MARCHESANI SYNDROME 2; WMS2
108	609597	2.17273	#609597 PARIETAL FORAMINA 2; PFM2
109	607812	2.17232	CRANIOLENTICULOSUTURAL DYSPLASIA
110	161200	2.17224	NAIL-PATELLA SYNDROME
111	607095	2.17203	#607095 ANAUXETIC DYSPLASIA;;SPONDYLOMETAEPIPHYSEAL DYSPLASIA, ANAUXETIC TYPE;;SPONDYLOMETAEPIPHYSEAL DYSPLASIA, MENGER TYPE
112	162210	2.17184	#162210 NEUROFIBROMATOSIS, FAMILIAL SPINAL;;FSNF
113	271640	2.16788	SPONDYLOEPIMETAPHYSEAL DYSPLASIA WITH JOINT LAXITY, TYPE 1, WITH OR WITHOUT FRACTURES; SEMDJL1
114	218040	2.16644	COSTELLO SYNDROME; CSTLO
115	616849	2.16517	BRACHYDACTYLY, TYPE A1, D
116	221950	2.16151	DEXTROCARDIA WITH UNUSUAL FACIES AND MICROPHTHALMIA
117	166780	2.16083	OTOFACIOCERVICAL SYNDROME
118	150800	2.16016	#150800 HEREDITARY LEIOMYOMATOSIS AND RENAL CELL CANCER; HLRCC;;MULTIPLE CUTANEOUS AND UTERINE LEIOMYOMATA 1, WITH OR WITHOUT RENALCELL CARCINOMA; MCUL1;;LEIOMYOMATOSIS AND RENAL CELL CANCER, HEREDITARY; LRCC;;LEIOMYOMA, MULTIPLE CUTANEOUS; MCL
119	213980	2.15976	CRANIOFACIAL DYSMORPHISM, SKELETAL ANOMALIES, AND MENTAL RETARDATION SYNDROME
120	607323	2.15912	DUANE-RADIAL RAY SYNDROME; DRRS
121	154400	2.15567	ACROFACIAL DYSOSTOSIS 1, NAGER TYPE; AFD1
122	193520	2.15497	WATSON SYNDROME
123	302960	2.15326	#302960 CHONDRODYSPLASIA PUNCTATA 2, X-LINKED DOMINANT; CDPX2;;CDPXD; CPXD;;CONRADI-HUNERMANN SYNDROME;;HAPPLE SYNDROME;;CONRADI-HUNERMANN-HAPPLE SYNDROME
124	244450	2.15255	KAUFMAN OCULOCEREBROFACIAL SYNDROME; KOS
125	600991	2.15104	HYDROCEPHALUS, SKELETAL ANOMALIES, AND MENTAL DISTURBANCE
126	180700	2.14933	#180700 ROBINOW SYNDROME, AUTOSOMAL DOMINANT; DRS;;ROBINOW DWARFISM;;FETAL FACE SYNDROME;;ACRAL DYSOSTOSIS WITH FACIAL AND GENITAL ABNORMALITIES
127	241800	2.14924	241800 HYPOTHALAMIC HAMARTOMASCONGENITAL HYPOTHALAMIC HAMARTOMA SYNDROME, INCLUDED; CHHS, INCLUDED
128	118100	2.14824	KLIPPEL-FEIL SYNDROME 1, AUTOSOMAL DOMINANT; KFS1
129	274000	2.14705	#274000 THROMBOCYTOPENIA-ABSENT RADIUS SYNDROME; TAR;;TAR SYNDROME;;CHROMOSOME 1q21.1 DELETION SYNDROME, 200-KB
130	155755	2.14633	MELANOMA-ASTROCYTOMA SYNDROME
131	244300	2.1424	KAPUR-TORIELLO SYNDROME
132	607778	2.14217	ACROCAPITOFEMORAL DYSPLASIA; ACFD
133	168550	2.14178	PARIETAL FORAMINA WITH CLEIDOCRANIAL DYSPLASIA
134	613795	2.13804	#613795 LOEYS-DIETZ SYNDROME, TYPE 3; LDS3;;ANEURYSMS-OSTEOARTHRITIS SYNDROME;;LOEYS-DIETZ SYNDROME WITH OSTEOARTHRITIS;;LOEYS-DIETZ SYNDROME, TYPE 1C, FORMERLY; LDS1C, FORMERLY
135	148050	2.13789	KBG SYNDROME
136	300106	2.13507	300106 SPONDYLOEPIMETAPHYSEAL DYSPLASIA, X-LINKED;;SEMD, X-LINKED; SEMDX
137	153480	2.13394	BANNAYAN-RILEY-RUVALCABA SYNDROME
138	224300	2.13026	DYSOSTEOSCLEROSIS
139	615107	2.12907	#615107 COWDEN SYNDROME 4; CWS4
140	617140	2.12889	ZTTK SYNDROME; ZTTKS
141	610168	2.12874	#610168 LOEYS-DIETZ SYNDROME 2; LDS2;;AORTIC ANEURYSM, FAMILIAL THORACIC 3; AAT3;;MARFAN SYNDROME, TYPE II, FORMERLY
142	175200	2.12868	PEUTZ-JEGHERS SYNDROME
143	135500	2.12758	ZIMMERMANN-LABAND SYNDROME 1
144	271520	2.12459	SPONDYLOCOSTAL DYSOSTOSIS WITH ANAL ATRESIA AND UROGENITAL ANOMALIES
145	122600	2.12349	SPONDYLOCOSTAL DYSOSTOSIS 5
146	252500	2.12338	#252500 MUCOLIPIDOSIS II ALPHA/BETA;;MUCOLIPIDOSIS II; ML II;;ML II ALPHA/BETA;;I-CELL DISEASE; ICD
147	603116	2.1223	CDAGS SYNDROME
148	612713	2.1221	#612713 KAHRIZI SYNDROME; KHRZ;;MENTAL RETARDATION, CATARACT, COLOBOMA, AND KYPHOSIS, AUTOSOMAL RECESSIVE
149	277600	2.12086	WEILL-MARCHESANI SYNDROME 1; WMS1
150	147791	2.12075	JACOBSEN SYNDROME
151	168500	2.12058	PARIETAL FORAMINA
152	170390	2.12041	ANDERSEN CARDIODYSRHYTHMIC PERIODIC PARALYSIS
153	303600	2.11936	COFFIN-LOWRY SYNDROME; CLS
154	211910	2.11865	211910 CAMPTODACTYLY SYNDROME, GUADALAJARA, TYPE I; GCS1;;FACIOTHORACOSKELETAL SYNDROME; FTSS
155	273750	2.1183	#273750 THREE M SYNDROME 1; 3M1;;3@M SYNDROME;;LE MERRER SYNDROME;;DOLICHOSPONDYLIC DYSPLASIA;;GLOOMY FACE SYNDROMEYAKUT SHORT STATURE SYNDROME, INCLUDED
156	186500	2.1173	#186500 MULTIPLE SYNOSTOSES SYNDROME 1; SYNS1;;SYNOSTOSES, MULTIPLE, WITH BRACHYDACTYLY;;SYMPHALANGISM-BRACHYDACTYLY SYNDROME;;WL SYNDROME;;DEAFNESS-SYMPHALANGISM SYNDROME OF HERRMANN;;FACIOAUDIOSYMPHALANGISM SYNDROME
157	148820	2.11664	#148820 WAARDENBURG SYNDROME, TYPE 3; WS3;;WAARDENBURG SYNDROME WITH UPPER LIMB ANOMALIES;;WAARDENBURG SYNDROME, TYPE III;;KLEIN-WAARDENBURG SYNDROME
158	182940	2.11659	NEURAL TUBE DEFECTS, SUSCEPTIBILITY TO; NTD
159	118450	2.11414	ALAGILLE SYNDROME 1; ALGS1
160	610443	2.11407	KOOLEN-DE VRIES SYNDROME; KDVS
161	122470	2.11345	CORNELIA DE LANGE SYNDROME 1
162	169550	2.11318	PELVIS-SHOULDER DYSPLASIA
163	263540	2.11278	263540 POLYDACTYLY, POSTAXIAL, WITH DENTAL AND VERTEBRAL ANOMALIES
164	190500	2.11062	TRIPHALANGEAL THUMB WITH DOUBLE PHALANGES
165	215140	2.10857	#215140 GREENBERG DYSPLASIA; GRBGD;;HYDROPS-ECTOPIC CALCIFICATION-MOTH-EATEN SKELETAL DYSPLASIA;;HEM SKELETAL DYSPLASIA;;MOTH-EATEN SKELETAL DYSPLASIA;;CHONDRODYSTROPHY, HYDROPIC AND PRENATALLY LETHAL TYPE
166	268300	2.10733	ROBERTS SYNDROME; RBS
167	618143	2.10709	GLYCOSYLPHOSPHATIDYLINOSITOL BIOSYNTHESIS DEFECT 18; GPIBD18
168	607932	2.10685	MICROPHTHALMIA, SYNDROMIC 6; MCOPS6
169	601803	2.10672	PALLISTER-KILLIAN SYNDROME
170	617927	2.10305	OROFACIODIGITAL SYNDROME XVIII; OFD18
171	151623	2.1025	#151623 LI-FRAUMENI SYNDROME 1; LFS1;;SARCOMA FAMILY SYNDROME OF LI AND FRAUMENI;;SBLA SYNDROMELI-FRAUMENI-LIKE SYNDROME, INCLUDED; LFL, INCLUDED
172	114300	2.1019	ARTHROGRYPOSIS, DISTAL, TYPE 3; DA3
173	229850	2.10113	FRYNS SYNDROME; FRNS
174	119500	2.10087	POPLITEAL PTERYGIUM SYNDROME
175	609887	2.10012	#609887 GLAUCOMA 1, OPEN ANGLE, G; GLC1G
176	613100	2.10012	#613100 GLAUCOMA 1, OPEN ANGLE, O; GLC1O
177	265000	2.09841	#265000 MULTIPLE PTERYGIUM SYNDROME, ESCOBAR VARIANT; EVMPS;;ESCOBAR SYNDROME;;MULTIPLE PTERYGIUM SYNDROME, NONLETHAL TYPE;;PTERYGIUM SYNDROME;;MULTIPLE PTERYGIUM SYNDROME;;PTERYGIUM COLLI SYNDROME;;PTERYGIUM UNIVERSALE
178	156610	2.0981	SKIN CREASES, CONGENITAL SYMMETRIC CIRCUMFERENTIAL, 1
179	182212	2.09638	SHPRINTZEN-GOLDBERG CRANIOSYNOSTOSIS SYNDROME; SGS
180	613706	2.09525	NOONAN SYNDROME 7; NS7
181	115470	2.09482	#115470 CAT EYE SYNDROME; CES;;SCHMID-FRACCARO SYNDROME;;CHROMOSOME 22 PARTIAL TETRASOMY;;INV DUP(22)(q11)
182	179400	2.09308	RADIUS, APLASIA OF, WITH CLEFT LIP/PALATE
183	201180	2.09126	ACROFRONTOFACIONASAL DYSOSTOSIS 1
184	258860	2.08944	OROFACIODIGITAL SYNDROME IV; OFD4
185	258865	2.08822	OROFACIODIGITAL SYNDROME IX; OFD9
186	166250	2.08817	#166250 OSTEOGLOPHONIC DYSPLASIA; OGD;;OSTEOGLOPHONIC DWARFISM
187	607872	2.08789	CHROMOSOME 1P36 DELETION SYNDROME
188	112440	2.08695	%112440 BRACHYDACTYLY, COMBINED B AND E TYPES;;PITT-WILLIAMS BRACHYDACTYLY;;BRACHYDACTYLY, BALLARD TYPE
189	259600	2.08614	MULTICENTRIC OSTEOLYSIS, NODULOSIS, AND ARTHROPATHY; MONA
190	615777	2.08599	DESBUQUOIS DYSPLASIA 2; DBQD2
191	613091	2.08537	#613091 ASPHYXIATING THORACIC DYSTROPHY 3; ATD3
192	115150	2.08133	CARDIOFACIOCUTANEOUS SYNDROME 1; CFC1
193	162240	2.08133	NEUROFIBROMATOSIS-PHEOCHROMOCYTOMA-DUODENAL CARCINOID SYNDROME
194	601027	2.08041	TIBIA, ABSENCE OR HYPOPLASIA OF, WITH POLYDACTYLY, RETROCEREBELLAR ARACHNOID CYST, AND OTHER ANOMALIES
195	164330	2.08041	ODONTOMA-DYSPHAGIA SYNDROME
196	113000	2.08017	BRACHYDACTYLY, TYPE B1
197	135290	2.07975	DESMOID DISEASE, HEREDITARY
198	257920	2.07971	3MC SYNDROME 1
199	122580	2.07805	COSTOCORACOID LIGAMENT, CONGENITALLY SHORT
200	617306	2.07733	COLOBOMA, OSTEOPETROSIS, MICROPHTHALMIA, MACROCEPHALY, ALBINISM, AND DEAFNESS; COMMAD
201	602418	2.07616	WEYERS ULNAR RAY/OLIGODACTYLY SYNDROME
202	253250	2.07588	#253250 MULIBREY NANISM;;MUSCLE-LIVER-BRAIN-EYE NANISM;;PERICARDIAL CONSTRICTION AND GROWTH FAILURE;;PERHEENTUPA SYNDROME
203	157980	2.07547	157980 MOMO SYNDROME;;MACROSOMIA, OBESITY, MACROCEPHALY, AND OCULAR ABNORMALITIES
204	613406	2.0754	WITTEVEEN-KOLK SYNDROME
205	610828	2.07491	HOLOPROSENCEPHALY 7
206	249420	2.07405	FRANK-TER HAAR SYNDROME; FTHS
207	618272	2.07389	GLOBAL DEVELOPMENTAL DELAY, LUNG CYSTS, OVERGROWTH, AND WILMS TUMOR; GLOW
208	146510	2.07379	PALLISTER-HALL SYNDROME
209	611431	2.07311	LEGIUS SYNDROME
210	610759	2.07095	CORNELIA DE LANGE SYNDROME 3
211	180860	2.07032	SILVER-RUSSELL SYNDROME; SRS
212	605282	2.07017	Temtamy preaxial brachydactyly syndrome
213	259770	2.0696	OSTEOPOROSIS-PSEUDOGLIOMA SYNDROME
214	309350	2.06729	MELNICK-NEEDLES SYNDROME
215	614753	2.06673	SOTOS SYNDROME 2
216	114290	2.06581	CAMPOMELIC DYSPLASIA
217	112450	2.06572	112450 BRACHYDACTYLY, PREAXIAL, WITH HALLUX VARUS AND THUMB ABDUCTION;;CHRISTIAN BRACHYDACTYLY
218	109500	2.06472	%109500 BASILAR IMPRESSION, PRIMARY
219	605039	2.06395	BOHRING-OPITZ SYNDROME
220	272460	2.06011	SPONDYLOCARPOTARSAL SYNOSTOSIS SYNDROME; SCT
221	224400	2.05881	DYSSEGMENTAL DYSPLASIA, ROLLAND-DESBUQUOIS TYPE
222	180200	2.05877	RETINOBLASTOMA; RB1
223	175505	2.05871	POLYPOSIS OF GASTRIC FUNDUS WITHOUT POLYPOSIS COLI
224	150230	2.05769	TRICHORHINOPHALANGEAL SYNDROME, TYPE II
225	606895	2.05649	606895 SYMPHALANGISM, DISTAL, WITH MICRODONTIA, DENTAL PULP STONES, AND NARROWEDZYGOMATIC ARCH
226	118610	2.05441	118610 CHONDROCALCINOSIS DUE TO APATITE CRYSTAL DEPOSITION;;FAMILIAL APATITE DISEASE
227	210730	2.05265	MICROCEPHALIC OSTEODYSPLASTIC PRIMORDIAL DWARFISM, TYPE III
228	300337	2.05228	#300337 HYPOMELANOSIS OF ITO; HMI;;INCONTINENTIA PIGMENTI ACHROMIANS; IPA;;ITO HYPOMELANOSIS; ITO;;INCONTINENTIA PIGMENTI, TYPE I, FORMERLY; IP1, FORMERLY
229	251450	2.05106	DESBUQUOIS DYSPLASIA 1
230	264090	2.05051	WIEDEMANN-RAUTENSTRAUCH SYNDROME; WDRTS
231	137575	2.04978	GIGANTIFORM CEMENTOMA, FAMILIAL
232	269860	2.04891	SHORT-RIB THORACIC DYSPLASIA 12; SRTD12
233	175020	2.04869	POLYPOSIS, GASTRIC
234	600092	2.04834	CHONDRODYSPLASIA-PSEUDOHERMAPHRODITISM SYNDROME
235	615582	2.04827	LOEYS-DIETZ SYNDROME 5
236	211380	2.04759	ELSAHY-WATERS SYNDROME; ESWS
237	309500	2.04686	RENPENNING SYNDROME 1; RENS1
238	139210	2.04381	Myhre syndrome
239	248950	2.0434	MCDONOUGH SYNDROME
240	605827	2.04325	BASALOID FOLLICULAR HAMARTOMA SYNDROME, GENERALIZED, AUTOSOMAL DOMINANT; GBFHS
241	300863	2.04275	CHONDRODYSPLASIA WITH PLATYSPONDYLY, DISTINCTIVE BRACHYDACTYLY, HYDROCEPHALY, AND MICROPHTHALMIA
242	220210	2.04256	RITSCHER-SCHINZEL SYNDROME 1
243	260660	2.0394	#260660 COUSIN SYNDROME;;CRANIOFACIAL DYSMORPHISM, HYPOPLASIA OF SCAPULA AND PELVIS, AND SHORTSTATURE;;PELVISCAPULAR DYSPLASIA
244	107480	2.03888	TOWNES-BROCKS SYNDROME 1; TBS1
245	253000	2.03705	MORQUIO SYNDROME A
246	228520	2.03608	FIBROCHONDROGENESIS 1; FBCG1
247	180500	2.0358	AXENFELD-RIEGER SYNDROME, TYPE 1; RIEG1
248	216340	2.03541	YUNIS-VARON SYNDROME
249	601957	2.03522	601957 ODONTOTRICHOUNGUAL-DIGITAL-PALMAR SYNDROME;;OTUDP SYNDROME
250	101000	2.03394	NEUROFIBROMATOSIS, TYPE II
251	263650	2.03304	BARTSOCAS-PAPAS SYNDROME; BPS
252	613013	2.03278	#613013 NEUROBLASTOMA, SUSCEPTIBILITY TO, 2; NBLST2NEUROBLASTOMA WITH HIRSCHSPRUNG DISEASE, INCLUDED
253	251505	2.03233	MICROPHTHALMIA, ISOLATED, WITH COLOBOMA 4
254	102500	2.03224	#102500 HAJDU-CHENEY SYNDROME; HJCYS;;ACROOSTEOLYSIS WITH OSTEOPOROSIS AND CHANGES IN SKULL AND MANDIBLE;;CHENEY SYNDROME;;ARTHRODENTOOSTEODYSPLASIA;;SERPENTINE FIBULA-POLYCYSTIC KIDNEY SYNDROME; SFPKS
255	227330	2.03157	FACIODIGITOGENITAL SYNDROME, AUTOSOMAL RECESSIVE
256	250220	2.03154	SPONDYLOMETAPHYSEAL DYSPLASIA, SEDAGHATIAN TYPE; SMDS
257	211350	2.02956	KYPHOMELIC DYSPLASIA
258	166950	2.02843	TERATOMA, OVARIAN
259	249400	2.02813	MELANOSIS, NEUROCUTANEOUS; NCMS
260	174400	2.02749	POLYDACTYLY, PREAXIAL I
261	616728	2.02721	CLEFT PALATE, PSYCHOMOTOR RETARDATION, AND DISTINCTIVE FACIAL FEATURES
262	613686	2.02528	SPONDYLOCOSTAL DYSOSTOSIS 4, AUTOSOMAL RECESSIVE; SCDO4
263	145420	2.02526	HYPERTELORISM, TEEBI TYPE; TBHS
264	271960	2.02373	271960 SUBAORTIC STENOSIS--SHORT STATURE SYNDROME;;ONAT SYNDROME
265	252100	2.02277	%252100 MOHR SYNDROME;;OROFACIODIGITAL SYNDROME II; OFD2;;OFDS II;;ORAL-FACIAL-DIGITAL SYNDROME, TYPE II
266	612530	2.02207	CHROMOSOME 1q41-q42 DELETION SYNDROME
267	133701	2.02137	EXOSTOSES, MULTIPLE, TYPE II
268	137800	2.02137	#137800 GLIOMA SUSCEPTIBILITY 1; GLM1GLIOMA OF BRAIN, FAMILIAL, INCLUDED; GLM, INCLUDED;;GLIOBLASTOMA MULTIFORME, INCLUDED; GBM, INCLUDED;;ASTROCYTOMA, INCLUDED;;OLIGODENDROGLIOMA, INCLUDED;;EPENDYMOMA, INCLUDED;;SUBEPENDYMOMA, INCLUDED
269	601776	2.02136	EHLERS-DANLOS SYNDROME, MUSCULOCONTRACTURAL TYPE, 1; EDSMC1
270	226980	2.02092	EPIPHYSEAL DYSPLASIA, MULTIPLE, WITH EARLY-ONSET DIABETES MELLITUS
271	603671	2.02012	ACROMELIC FRONTONASAL DYSOSTOSIS; AFND
272	235510	2.0195	HENNEKAM LYMPHANGIECTASIA-LYMPHEDEMA SYNDROME
273	300373	2.01878	OSTEOPATHIA STRIATA WITH CRANIAL SCLEROSIS
274	164180	2.01828	OCULOCEREBROCUTANEOUS SYNDROME
275	300484	2.01805	OROFACIODIGITAL SYNDROME VIII; OFD8
276	613792	2.01792	CHROMOSOME 3pter-p25 DELETION SYNDROME
277	201000	2.0165	#201000 CARPENTER SYNDROME 1; CRPT1;;CARPENTER SYNDROME;;ACROCEPHALOPOLYSYNDACTYLY TYPE II;;ACPS II
278	235000	2.01498	HEMIHYPERPLASIA, ISOLATED
279	607014	2.01455	HURLER SYNDROME
280	253010	2.01409	#253010 MUCOPOLYSACCHARIDOSIS TYPE IVB;;MORQUIO SYNDROME B;;MPS IVB; MPS4B
281	611174	2.01372	HAMAMY SYNDROME; HMMS
282	228560	2.01256	228560 FIBROMATOSIS, GINGIVAL, WITH DISTINCTIVE FACIES
283	223370	2.00948	DUBOWITZ SYNDROME
284	602875	2.00816	#602875 ACROMESOMELIC DYSPLASIA, MAROTEAUX TYPE; AMDMST. HELENA DYSPLASIA, INCLUDED
285	616638	2.00718	SMITH-KINGSMORE SYNDROME; SKS
286	175700	2.00707	GREIG CEPHALOPOLYSYNDACTYLY SYNDROME
287	210720	2.00687	MICROCEPHALIC OSTEODYSPLASTIC PRIMORDIAL DWARFISM, TYPE II; MOPD2
288	225500	2.00686	ELLIS-VAN CREVELD SYNDROME
289	602471	2.00679	#602471 SHORT STATURE, AUDITORY CANAL ATRESIA, MANDIBULAR HYPOPLASIA, ANDSKELETAL ABNORMALITIES; SAMS
290	141400	2.0065	HEMIFACIAL MICROSOMIA WITH RADIAL DEFECTS
291	253220	2.00641	MUCOPOLYSACCHARIDOSIS, TYPE VII; MPS7
292	300209	2.00622	SIMPSON-GOLABI-BEHMEL SYNDROME, TYPE 2; SGBS2
293	616300	2.00478	SHORT-RIB THORACIC DYSPLASIA 13 WITH OR WITHOUT POLYDACTYLY; SRTD13
294	133700	2.00468	EXOSTOSES, MULTIPLE, TYPE I
295	229400	2.00381	%229400 FRONTOFACIONASAL DYSPLASIA;;FFND;;FRONTOFACIONASAL DYSOSTOSIS
296	174300	2.00113	OROFACIODIGITAL SYNDROME V; OFD5
297	163200	1.99912	SCHIMMELPENNING-FEUERSTEIN-MIMS SYNDROME; SFM
298	249630	1.99881	MENTAL RETARDATION, BUENOS AIRES TYPE
299	258040	1.99796	258040 OEIS COMPLEX;;OMPHALOCELE-EXSTROPHY-IMPERFORATE ANUS-SPINAL DEFECTS
300	162091	1.99659	#162091 SCHWANNOMATOSIS;;NEURILEMMOMATOSIS, CONGENITAL CUTANEOUS
301	601376	1.99503	CHONDRODYSPLASIA, LETHAL, WITH LONG BONE ANGULATION AND MIXED BONE DENSITY
302	218330	1.99445	CRANIOECTODERMAL DYSPLASIA 1
303	219000	1.99377	#219000 FRASER SYNDROME;;CRYPTOPHTHALMOS WITH OTHER MALFORMATIONSCRYPTOPHTHALMOS-SYNDACTYLY SYNDROME, INCLUDED
304	609192	1.99273	LOEYS-DIETZ SYNDROME, TYPE 1A LOEYS-DIETZ AORTIC ANEURYSM SYNDROME
305	300232	1.99269	300232 SPONDYLOEPIMETAPHYSEAL DYSPLASIA, X-LINKED, WITH MENTAL DETERIORATION;;SEMD, X-LINKED, WITH MENTAL DETERIORATION
306	239850	1.99186	HYPERTRICHOTIC OSTEOCHONDRODYSPLASIA
307	617808	1.99064	COFFIN-SIRIS SYNDROME 6; CSS6
308	601224	1.99034	POTOCKI-SHAFFER SYNDROME
309	616415	1.99011	FAMILIAL ADENOMATOUS POLYPOSIS 3
310	113450	1.99	113450 BRACHYDACTYLY-DISTAL SYMPHALANGISM SYNDROME
311	606719	1.98988	#606719 MELANOMA-PANCREATIC CANCER SYNDROME;;FAMILIAL ATYPICAL MULTIPLE MOLE MELANOMA-PANCREATIC CARCINOMA SYNDROME;FAMMMPC
312	180295	1.98943	#180295 RHABDOMYOSARCOMA, EMBRYONAL, 2; RMSE2
313	616200	1.98932	RUIJS-AALFS SYNDROME; RJALS
314	616858	1.98869	COWDEN SYNDROME 7; CWS7
315	248700	1.98794	MARDEN-WALKER SYNDROME
316	218340	1.98774	TEMTAMY SYNDROME; TEMTYS
317	108720	1.98773	ATELOSTEOGENESIS, TYPE I; AO1
318	175450	1.98703	POLYPOSIS, INTESTINAL, WITH MULTIPLE EXOSTOSES
319	612289	1.98698	FONTAINE PROGEROID SYNDROME; FPS
320	612961	1.98533	MULTIPLE SYNOSTOSES SYNDROME 3; SYNS3
321	210710	1.98509	MICROCEPHALIC OSTEODYSPLASTIC PRIMORDIAL DWARFISM, TYPE I
322	602501	1.98505	MEGALENCEPHALY-CAPILLARY MALFORMATION-POLYMICROGYRIA SYNDROME
323	206920	1.98493	#206920 MICROPHTHALMIA WITH LIMB ANOMALIES;;WAARDENBURG ANOPHTHALMIA SYNDROME;;ANOPHTHALMIA-SYNDACTYLY;;OPHTHALMOACROMELIC SYNDROME; OAS
324	617137	1.98438	FRONTOMETAPHYSEAL DYSPLASIA 2; FMD2
325	154780	1.98329	#154780 MARSHALL SYNDROME; MRSHS
326	277590	1.98122	WEAVER SYNDROME
327	214100	1.98055	PEROXISOME BIOGENESIS DISORDER 1A (ZELLWEGER)
328	616897	1.98053	OSTEOCHONDRODYSPLASIA, COMPLEX LETHAL, SYMOENS-BARNES-GISTELINCK TYPE
329	185069	1.97867	STORM SYNDROME
330	600920	1.97771	VAN DEN ENDE-GUPTA SYNDROME; VDEGS
331	615349	1.97646	EHLERS-DANLOS SYNDROME, SPONDYLODYSPLASTIC TYPE, 2; EDSSPD2
332	130070	1.97626	EHLERS-DANLOS SYNDROME, SPONDYLODYSPLASTIC TYPE, 1; EDSSPD1
333	615583	1.97584	#615583 VERHEIJ SYNDROME; VRJS;;CHROMOSOME 8q24.3 DELETION SYNDROME
334	300166	1.97418	MICROPHTHALMIA, SYNDROMIC 2; MCOPS2
335	600325	1.97318	%600325 AMINOPTERIN SYNDROME SINE AMINOPTERIN; ASSA;;PSEUDOAMINOPTERIN SYNDROME
336	616428	1.97076	MICROPHTHALMIA, ISOLATED, WITH COLOBOMA 10; MCOPCB10
337	239300	1.9705	HYPERPHOSPHATASIA WITH MENTAL RETARDATION
338	258315	1.97039	OMODYSPLASIA 1; OMOD1
339	264475	1.96999	264475 PSEUDOPAPILLEDEMA, OCULAR HYPOTELORISM, BLEPHAROPHIMOSIS, AND HANDANOMALIES;;ACROOTOOCULAR SYNDROME;;AOO SYNDROME
340	600987	1.96932	CLEFT PALATE, CARDIAC DEFECTS, AND MENTAL RETARDATION; CPCMR
341	137550	1.96892	MELANOCYTIC NEVUS SYNDROME, CONGENITAL; CMNS
342	101600	1.96714	#101600 PFEIFFER SYNDROME;;ACROCEPHALOSYNDACTYLY, TYPE V; ACS5;;ACS V;;NOACK SYNDROMECRANIOFACIAL-SKELETAL-DERMATOLOGIC DYSPLASIA, INCLUDED
343	616580	1.96662	AU-KLINE SYNDROME; AUKS
344	608456	1.96622	#608456 FAMILIAL ADENOMATOUS POLYPOSIS, 2; FAP2;;COLORECTAL ADENOMATOUS POLYPOSIS, AUTOSOMAL RECESSIVE;;ADENOMAS, MULTIPLE COLORECTAL, AUTOSOMAL RECESSIVE
345	218530	1.96607	CRANIOSYNOSTOSIS WITH ANOMALIES OF THE CRANIAL BASE AND DIGITS
346	610915	1.96552	#610915 OSTEOGENESIS IMPERFECTA, TYPE VIII; OI8;;OI, TYPE VIII
347	210600	1.9654	SECKEL SYNDROME 1; SCKL1
348	264480	1.96444	PSEUDOTRISOMY 13 SYNDROME
349	135300	1.96135	FIBROMATOSIS, GINGIVAL, 1
350	121050	1.96121	Contractural arachnodactyly, congenital
351	305400	1.96105	Aarskog-Scott syndrome
352	602342	1.96047	Pierpont syndrome
353	269500	1.9599	SCLEROSTEOSIS 1; SOST1
354	192350	1.9597	#192350 VATER ASSOCIATIONVACTERL ASSOCIATION, INCLUDED
355	614350	1.95907	COLORECTAL CANCER, HEREDITARY NONPOLYPOSIS, TYPE 5
356	617425	1.95865	IMMUNOSKELETAL DYSPLASIA WITH NEURODEVELOPMENTAL ABNORMALITIES; ISDNA
357	301022	1.95857	NEURODEVELOPMENTAL DISORDER, X-LINKED, WITH CRANIOFACIAL ABNORMALITIES; NEDXCF
358	200600	1.95848	#200600 ACHONDROGENESIS, TYPE IA; ACG1A;;ACHONDROGENESIS, HOUSTON-HARRIS TYPE
359	605967	1.95824	%605967 ACROPECTORAL SYNDROME; ACRPS;;ACRP SYNDROME;;SYNDACTYLY, PREAXIAL POLYDACTYLY, AND STERNAL DEFORMITY
360	617952	1.95747	OSTEOGENESIS IMPERFECTA, TYPE XVIII; OI18
361	610319	1.95745	610319 RHIZOMELIC DYSPLASIA, SCOLIOSIS, AND RETINITIS PIGMENTOSA
362	614684	1.95713	HYPERTELORISM AND OTHER FACIAL DYSMORPHISM, BRACHYDACTYLY, GENITAL ABNORMALITIES, MENTAL RETARDATION, AND RECURRENT INFLAMMATORY EPISODES
363	617452	1.95589	INTELLECTUAL DEVELOPMENTAL DISORDER WITH DYSMORPHIC FACIES, SEIZURES, AND DISTAL LIMB ANOMALIES
364	609048	1.95533	MELANOMA, CUTANEOUS MALIGNANT, SUSCEPTIBILITY TO, 3
365	222600	1.95526	#222600 DIASTROPHIC DYSPLASIA;;DTD;;DDDIASTROPHIC DYSPLASIA, BROAD BONE-PLATYSPONDYLIC VARIANT, INCLUDED
366	108721	1.95438	#108721 ATELOSTEOGENESIS, TYPE III; AOIII;;AO3
367	614526	1.95215	CHROMOSOME 17Q12 DUPLICATION SYNDROME
368	600373	1.95137	CODAS SYNDROME
369	300882	1.95094	CORNELIA DE LANGE SYNDROME 5; CDLS5
370	234800	1.95091	234800 HEMANGIOMATOSIS, CUTANEOUS, WITH ASSOCIATED FEATURES
371	252600	1.94979	MUCOLIPIDOSIS III ALPHA/BETA
372	300676	1.949	#300676 MENTAL RETARDATION, X-LINKED, SYNDROMIC 14; MRXS14
373	614976	1.9484	#614976 CARPENTER SYNDROME 2; CRPT2
374	164745	1.94786	OMODYSPLASIA
375	613610	1.94761	CRANIOECTODERMAL DYSPLASIA 2; CED2
376	304950	1.94729	304950 DYGGVE-MELCHIOR-CLAUSEN SYNDROME, X-LINKED
377	108120	1.94717	ARTHROGRYPOSIS, DISTAL, TYPE 1A; DA1A
378	601390	1.94672	VAN MALDERGEM SYNDROME 1; VMLDS1
379	611377	1.94653	BRACHYDACTYLY, TYPE B2
380	200980	1.94599	ACRORENAL-MANDIBULAR SYNDROME
381	615546	1.94369	VAN MALDERGEM SYNDROME 2; VMLDS2
382	218649	1.942	CRANIOSYNOSTOSIS-MENTAL RETARDATION SYNDROME OF LIN AND GETTIG
383	608022	1.94059	DIAPHANOSPONDYLODYSOSTOSIS
384	608180	1.94051	SYNPOLYDACTYLY 2
385	617694	1.94004	AL KAISSI SYNDROME; ALKAS
386	278250	1.93999	#278250 WRINKLY SKIN SYNDROME; WSS
387	201050	1.93997	ACROCRANIOFACIAL DYSOSTOSIS
388	164210	1.93938	HEMIFACIAL MICROSOMIA
389	231070	1.93921	GERODERMA OSTEODYSPLASTICUM; GO
390	602398	1.93903	#602398 DESMOSTEROLOSIS
391	618150	1.93898	SAUL-WILSON SYNDROME; SWILS
392	605627	1.93853	CEREBROOCULONASAL SYNDROME
393	601165	1.93807	601165 CLEFT LIP/PALATE WITH CHARACTERISTIC FACIES, INTESTINAL MALROTATION,AND LETHAL CONGENITAL HEART DISEASE
394	130650	1.93514	BECKWITH-WIEDEMANN SYNDROME
395	230740	1.93483	GAPO SYNDROME; GAPOS
396	300966	1.93402	MENTAL RETARDATION, X-LINKED, SYNDROMIC 33
397	135150	1.93384	BIRT-HOGG-DUBE SYNDROME
398	615670	1.93355	#615670 SCHWANNOMATOSIS 2; SWNTS2
399	257300	1.93341	#257300 MOSAIC VARIEGATED ANEUPLOIDY SYNDROME 1; MVA1;;MVA SYNDROME
400	250215	1.9327	METAPHYSEAL ACROSCYPHODYSPLASIA
401	609432	1.93174	SYNDACTYLY, MESOAXIAL SYNOSTOTIC, WITH PHALANGEAL REDUCTION
402	277170	1.93016	OROFACIODIGITAL SYNDROME VI
403	617088	1.9299	SHORT-RIB THORACIC DYSPLASIA 15 WITH POLYDACTYLY; SRTD15
404	211920	1.92876	CAMPTODACTYLY SYNDROME, GUADALAJARA, TYPE II
405	193700	1.92848	ARTHROGRYPOSIS, DISTAL, TYPE 2A
406	174500	1.92796	#174500 POLYDACTYLY, PREAXIAL II; PPD2;;POLYDACTYLY OF TRIPHALANGEAL THUMB;;TRIPHALANGEAL THUMB-POLYDACTYLY SYNDROMETRIPHALANGEAL THUMB WITH POLYSYNDACTYLY, INCLUDED;;TRIPHALANGEAL THUMB-POLYSYNDACTYLY SYNDROME, INCLUDED;;TPT-PS SYNDROME, INCLUDED;;TRIPHALANGEAL THUMB, INCLUDED; TPT, INCLUDED
407	611717	1.92774	SPONDYLOEPIPHYSEAL DYSPLASIA-BRACHYDACTYLY AND DISTINCTIVE SPEECH
408	212720	1.9273	MARTSOLF SYNDROME
409	179613	1.92555	RECOMBINANT CHROMOSOME 8 SYNDROME
410	614456	1.92555	#614456 MELANOMA, CUTANEOUS MALIGNANT, SUSCEPTIBILITY TO, 8; CMM8;;MELANOMA AND RENAL CELL CARCINOMA, SUSCEPTIBILITY TO
411	211750	1.9247	C SYNDROME
412	151050	1.92392	LENZ-MAJEWSKI HYPEROSTOTIC DWARFISM
413	101805	1.9236	ACROFACIAL DYSOSTOSIS, CATANIA TYPE
414	104600	1.9231	104600 AMENORRHEA-GALACTORRHEA SYNDROME
415	163950	1.92308	#163950 NOONAN SYNDROME 1; NS1;;NOONAN SYNDROME;;MALE TURNER SYNDROME;;FEMALE PSEUDO-TURNER SYNDROME;;TURNER PHENOTYPE WITH NORMAL KARYOTYPEPTERYGIUM COLLI SYNDROME, INCLUDED
416	616914	1.92262	MARFAN LIPODYSTROPHY SYNDROME; MFLS
417	190685	1.9223	#190685 DOWN SYNDROMETRISOMY 21, INCLUDED;;DOWN SYNDROME CHROMOSOME REGION, INCLUDED; DCR, INCLUDED;;DOWN SYNDROME CRITICAL REGION, INCLUDED; DSCR, INCLUDED;;TRANSIENT MYELOPROLIFERATIVE DISORDER OF DOWN SYNDROME, INCLUDED;;LEUKEMIA, MEGAKARYOBLASTIC, OF DOWN SYNDROME, INCLUDED
418	602613	1.92218	SKELETAL DYSPLASIA AND PROGRESSIVE CENTRAL NERVOUS SYSTEM DEGENERATION, LETHAL
419	157800	1.92099	CARDIOSPONDYLOCARPOFACIAL SYNDROME; CSCF
420	112500	1.92012	#112500 BRACHYDACTYLY, TYPE A1; BDA1;;FARABEE-TYPE BRACHYDACTYLY
421	233430	1.91934	233430 GONADAL DYSGENESIS, XY TYPE, WITH ASSOCIATED ANOMALIES
422	271510	1.91927	SPONDYLOEPIMETAPHYSEAL DYSPLASIA, SPONASTRIME TYPE
423	228600	1.91877	HYALINE FIBROMATOSIS SYNDROME; HFS
424	114500	1.91866	COLORECTAL CANCER
425	270400	1.9181	SMITH-LEMLI-OPITZ SYNDROME; SLOS
426	165590	1.91772	OROFACIODIGITAL SYNDROME X
427	176450	1.9177	CURRARINO SYNDROME
428	612447	1.91683	SKELETAL DEFECTS, GENITAL HYPOPLASIA, AND MENTAL RETARDATION
429	601349	1.91662	MICROPHTHALMIA, SYNDROMIC 8; MCOPS8
430	601088	1.91602	AYME-GRIPP SYNDROME; AYGRP
431	605321	1.91598	FRONTOOCULAR SYNDROME
432	601707	1.91503	CURRY-JONES SYNDROME
433	269250	1.9131	SCHNECKENBECKEN DYSPLASIA
434	127300	1.91293	LERI-WEILL DYSCHONDROSTEOSIS
435	612359	1.91281	#612359 COWDEN-LIKE SYNDROME
436	186400	1.91271	SYNOSTOSES, TARSAL, CARPAL, AND DIGITAL
437	613094	1.91239	MICROPHTHALMIA, ISOLATED 4
438	184260	1.91171	ODONTOCHONDRODYSPLASIA; ODCD
439	613001	1.90959	ENCEPHALOCRANIOCUTANEOUS LIPOMATOSIS; ECCL
440	117550	1.9093	#117550 SOTOS SYNDROME 1; SOTOS1;;SOTOS SYNDROME;;CEREBRAL GIGANTISM;;CHROMOSOME 5q35 DELETION SYNDROME
441	600268	1.9085	%600268 OCULOECTODERMAL SYNDROME; OES;;APLASIA CUTIS CONGENITA WITH EPIBULBAR DERMOIDS
442	186570	1.90809	#186570 TARSAL-CARPAL COALITION SYNDROME; TCC; SYNOSTOSIS OF TALUS AND CALCANEUS WITH SHORT STATURE, INCLUDED
443	155050	1.90756	%155050 MAXILLONASAL DYSPLASIA, BINDER TYPE;;BINDER SYNDROME
444	616294	1.90743	COLE-CARPENTER SYNDROME 2; CLCRP2
445	617883	1.90663	FANCONI ANEMIA, COMPLEMENTATION GROUP S; FANCS
446	142900	1.90634	HOLT-ORAM SYNDROME
447	300000	1.90604	OPITZ GBBB SYNDROME, TYPE I; GBBB1
448	183900	1.90484	SPONDYLOEPIPHYSEAL DYSPLASIA CONGENITA
449	243605	1.9048	STROMME SYNDROME; STROMS
450	155600	1.90434	MELANOMA, CUTANEOUS MALIGNANT
451	183400	1.90372	SPLIT LOWER LIP
452	175400	1.90351	POLYPOSIS, INTESTINAL, SCATTERED AND DISCRETE
453	222765	1.90341	RHIZOMELIC CHONDRODYSPLASIA PUNCTATA, TYPE 2
454	616894	1.90314	ROBINOW SYNDROME, AUTOSOMAL DOMINANT 3; DRS3
455	247200	1.90211	MILLER-DIEKER LISSENCEPHALY SYNDROME; MDLS
456	122900	1.90076	CRANIOFACIAL DYSOSTOSIS WITH DIAPHYSEAL HYPERPLASIA
457	613848	1.9003	OSTEOGENESIS IMPERFECTA, TYPE X
458	612921	1.89838	THREE M SYNDROME 2; 3M2
459	123500	1.89773	CROUZON SYNDROME
460	207410	1.89596	ANTLEY-BIXLER SYNDROME WITHOUT GENITAL ANOMALIES OR DISORDERED STEROIDOGENESIS; ABS2
461	616737	1.89563	TAKENOUCHI-KOSAKI SYNDROME; TKS
462	272950	1.89436	TEEBI-SHALTOUT SYNDROME; TBSH
463	217085	1.8943	CONGENITAL HEART DEFECTS, HAMARTOMAS OF TONGUE, AND POLYSYNDACTYLY
464	610651	1.89417	XERODERMA PIGMENTOSUM, COMPLEMENTATION GROUP B
465	131800	1.89294	EPIDERMOLYSIS BULLOSA SIMPLEX, WEBER-COCKAYNE TYPE
466	268210	1.89281	RHABDOMYOSARCOMA 1
467	268250	1.89236	RHIZOMELIC SYNDROME
468	617011	1.89074	MACROCEPHALY, DYSMORPHIC FACIES, AND PSYCHOMOTOR RETARDATION; MDFPMR
469	259775	1.88946	RAINE SYNDROME
470	245000	1.88912	PAPILLON-LEFEVRE SYNDROME
471	603546	1.88889	SPONDYLOEPIMETAPHYSEAL DYSPLASIA WITH JOINT LAXITY, TYPE 2
472	309630	1.88779	#309630 METACARPAL 4-5 FUSION; MF4
473	235730	1.88714	MOWAT-WILSON SYNDROME; MOWS
474	113100	1.88697	#113100 BRACHYDACTYLY, TYPE C; BDC;;BRACHYDACTYLY, HAWS TYPE
475	617602	1.88649	CONGENITAL HEART DEFECTS AND SKELETAL MALFORMATIONS SYNDROME; CHDSKM
476	131100	1.88586	MULTIPLE ENDOCRINE NEOPLASIA, TYPE I
477	123450	1.88547	CRI-DU-CHAT SYNDROME
478	259050	1.88412	PRIMROSE SYNDROME; PRIMS
479	164200	1.88312	OCULODENTODIGITAL DYSPLASIA; ODDD
480	147920	1.8814	KABUKI SYNDROME 1
481	613330	1.88113	SPONDYLO-MEGAEPIPHYSEAL-METAPHYSEAL DYSPLASIA; SMMD
482	612918	1.88001	CONGENITAL LIPOMATOUS OVERGROWTH, VASCULAR MALFORMATIONS, AND EPIDERMAL NEVI
483	187500	1.87824	TETRALOGY OF FALLOT
484	118350	1.87822	CHEMODECTOMA, INTRAABDOMINAL, WITH CUTANEOUS ANGIOLIPOMAS
485	614592	1.87779	BENT BONE DYSPLASIA SYNDROME; BBDS
486	178110	1.87677	#178110 ARTHROGRYPOSIS, DISTAL, TYPE 8; DA8;;MULTIPLE PTERYGIUM SYNDROME, AUTOSOMAL DOMINANT;;PTERYGIUM SYNDROME, MULTIPLE, AUTOSOMAL DOMINANT
487	300968	1.87672	MENTAL RETARDATION, X-LINKED 99, SYNDROMIC, FEMALE-RESTRICTED
488	113300	1.8761	BRACHYDACTYLY, TYPE E
489	233420	1.8753	46,XY SEX REVERSAL 7
490	617877	1.87519	SHORT STATURE, FACIAL DYSMORPHISM, AND SKELETAL ANOMALIES WITH OR WITHOUT CARDIAC ANOMALIES; SSFSC
491	171480	1.87496	171480 PHOCOMELIA-ECTRODACTYLY, EAR MALFORMATION, DEAFNESS, AND SINUS ARRHYTHMIA;;FACIOAURICULORADIAL DYSPLASIA
492	100050	1.87464	100050 AARSKOG SYNDROME, AUTOSOMAL DOMINANT
493	611561	1.87325	MECKEL SYNDROME, TYPE 5
494	611638	1.87231	MICROPHTHALMIA, ISOLATED, WITH COLOBOMA 5
495	615547	1.8719	SCHAAF-YANG SYNDROME; SHFYNG
496	600252	1.87158	LOWRY-MACLEAN SYNDROME
497	618223	1.87155	VERTEBRAL ANOMALIES AND VARIABLE ENDOCRINE AND T-CELL DYSFUNCTION; VETD
498	104350	1.87139	AMASTIA, BILATERAL, WITH URETERAL TRIPLICATION AND DYSMORPHISM
499	602535	1.87066	MARSHALL-SMITH SYNDROME; MRSHSS
500	263750	1.87059	#263750 POSTAXIAL ACROFACIAL DYSOSTOSIS; POADS;;MILLER SYNDROME;;GENEE-WIEDEMANN SYNDROME
